# Supplementary material for: Atypical NF1 Microdeletions: Challenges and Opportunities for Genotype/Phenotype Correlations in Patients with Large NF1 Deletions
Source: Genes (Basel). 2021 Oct 19;12(10):1639. doi: 10.3390/genes12101639 (PMC8535936; doi:10.3390/genes12101639)
Supplement: Supplementary file 1 [file genes-12-01639-s001.zip]

Archive with 1 entries (1 files):
- genes-1399180-supplementary.pdf
